# Supplementary material for: Polish Pharmacy Students’ Readiness, Qualifications, Competences, Relevance, Motivation and Effectiveness to Promote Health in Community Pharmacies
Source: Int J Environ Res Public Health. 2021 Dec 15;18(24):13227. doi: 10.3390/ijerph182413227 (PMC8701085; doi:10.3390/ijerph182413227)
Supplement: Supplementary file 1 [file ijerph-18-13227-s001.zip]

Archive with 2 entries (2 files):
- supplementary 1.pdf
- supplementary 2.pdf
